# Supplementary material for: Novel Target Exploration from Hypothetical Proteins of Klebsiella pneumoniae MGH 78578 Reveals a Protein Involved in Host-Pathogen Interaction
Source: Front Cell Infect Microbiol. 2020 Apr 3;10:109. doi: 10.3389/fcimb.2020.00109 (PMC7146069; doi:10.3389/fcimb.2020.00109)
Supplement: Supplementary File 4 — Identified essential proteins and the respective homologs from DEG. [file Data_Sheet_4.xlsx]

## Sheet: Sheet1
Supplementary file 4: Identified essential proteins and the respective homologs from DEG
Protein ID	No. of homologs in DEG	DEG AC Number	Hit Organism(s)	Description
WP_002888808.1	1	DEG10180030;	Escherichia coli MG1655 I	yacC precursor
WP_004222859.1	5	DEG10250423; DEG10260021; DEG10050471; DEG10310213; DEG10470473;	Haemophilus influenzae Rd KW20; Salmonella enterica subsp. enterica serovar Typhimurium str. 14028S; Mycobacterium tuberculosis H37Rv II; Bacillus thuringiensis BMB171; Campylobacter jejuni subsp. jejuni NCTC 11168	lipoprotein (3); N-acetylmuramoyl-L-alanine amidase(1)
WP_002890061.1	1	DEG10180063;	Escherichia coli MG1655 I	yagV precursor
WP_002890284.1	2	DEG10150210; DEG10030763;	Pseudomonas aeruginosa UCBPP-PA14; Vibrio cholerae N16961	-
WP_004151327.1	1	DEG10180091;	Escherichia coli MG1655 I	ybaP
WP_012068456.1	1	DEG10180118;	Escherichia coli MG1655 I	lipoprotein ybfN precursor
WP_004176857.1	2	DEG10470256; DEG10050635;	Bacillus thuringiensis BMB171: Haemophilus influenzae Rd KW20	kinase (1)
WP_023288894.1	1	DEG10480106;	Escherichia coli ST131 strain EC958	-
WP_073549749.1	1	DEG10470505;	Bacillus thuringiensis BMB171	glycine/betaine ABC transporter
WP_002898708.1	2	DEG10320158; DEG10110100;	Salmonella enterica serovar Typhimurium SL1344; Salmonella typhimurium LT2	yciG general stress protein
WP_004150795.1	2	DEG10320158; DEG10110100;	Salmonella enterica serovar Typhimurium SL1344; Salmonella typhimurium LT2	yciG general stress protein
WP_041937616.1	1	DEG10180234;	Escherichia coli MG1655 I	ydaT
WP_004143718.1	2	DEG10320158; DEG10110100;	Salmonella enterica serovar Typhimurium SL1344; Salmonella typhimurium LT2	yciG general stress protein
WP_002911528.1	1	DEG10140248;	Mycoplasma pulmonis UAB CTIP	Ribose-5-phosphate isomerase B
WP_002914983.1	1	DEG10180292;	Escherichia coli MG1655 I	PTS system, cellobiose-specific IIA component (EC 2.7.1.69)
WP_002918629.1	1	DEG10180484;	Escherichia coli MG1655 I	yhcO
WP_015959101.1	1	DEG10300021;	Pseudomonas aeruginosa PAO1	-
